# Supplementary material for: Genomic and phenotypic insights into ST164 blaNDM-1-positive Acinetobacter baumannii from intestinal colonization in China
Source: BMC Microbiol. 2025 May 7;25:272. doi: 10.1186/s12866-025-03979-5 (PMC12057158; doi:10.1186/s12866-025-03979-5)
Supplement: Supplementary file 2 — Supplementary Material 2. [file 12866_2025_3979_MOESM2_ESM.xlsx]

## Sheet: filtered_isolates
Scientific name	Assembly	Host	Location	Isolation source	Isolation type
Acinetobacter baumannii	GCA_016520495.2	Homo sapiens	USA:Washington, DC	blood	clinical
Acinetobacter baumannii	GCA_002411775.1	Homo sapiens	Ghana: Kumasi	urine	clinical
Acinetobacter baumannii	GCA_003184015.1	Homo sapiens	Turkey:Kayseri	wound infection	clinical
Acinetobacter baumannii	GCA_900494935.1	Homo sapiens	Thailand	not available	clinical
Acinetobacter baumannii	GCA_900495495.1	Homo sapiens	Thailand	not available	clinical
Acinetobacter baumannii	GCA_900495795.1	Homo sapiens	Thailand	not available	clinical
Acinetobacter baumannii	GCA_900495815.1	Homo sapiens	Thailand	not available	clinical
Acinetobacter baumannii	GCA_900495985.1	Homo sapiens	Thailand	not available	clinical
Acinetobacter baumannii	GCA_900495865.1	Homo sapiens	Thailand	not available	clinical
Acinetobacter baumannii	GCA_900496015.1	Homo sapiens	Thailand	not available	clinical
Acinetobacter baumannii	GCA_900496125.1	Homo sapiens	Thailand	not available	clinical
Acinetobacter baumannii	GCA_900496165.1	Homo sapiens	Thailand	not available	clinical
Acinetobacter baumannii	GCA_900496145.1	Homo sapiens	Thailand	not available	clinical
Acinetobacter baumannii	GCA_900496335.1	Homo sapiens	Thailand	not available	clinical
Acinetobacter baumannii	GCA_900496405.1	Homo sapiens	Thailand	not available	clinical
Acinetobacter baumannii	GCA_900496435.1	Homo sapiens	Thailand	not available	clinical
Acinetobacter baumannii	GCA_900496495.1	Homo sapiens	Thailand	not available	clinical
Acinetobacter baumannii	GCA_900496505.1	Homo sapiens	Thailand	not available	clinical
Acinetobacter baumannii	GCA_003382235.1	Homo sapiens	Ghana: Kumasi	urethral swab	clinical
Acinetobacter baumannii	GCA_016511975.1		NA	NA	NA
Acinetobacter baumannii	GCA_004790725.1	Homo sapiens	Sudan: Khartoum	sputum	clinical
Acinetobacter baumannii	GCA_016498485.1	Homo sapiens	Myanmar:Yangon		clinical
Acinetobacter baumannii	GCA_016498505.1	Homo sapiens	Myanmar:Yangon		clinical
Acinetobacter baumannii	GCA_016498405.1	Homo sapiens	Myanmar:Yangon		clinical
Acinetobacter baumannii	GCA_016498165.1	Homo sapiens	Myanmar:Mawlamyine		clinical
Acinetobacter baumannii	GCA_900493575.1	Homo sapiens	Thailand	not available	clinical
Acinetobacter baumannii	GCA_015265765.1	Homo sapiens	South Africa:KwaZulu-Natal	blood	clinical
Acinetobacter baumannii	GCA_016474675.1	Homo sapiens	Thailand	sputum	clinical
Acinetobacter baumannii	GCA_016474705.1	Homo sapiens	Thailand	Tracheal suction	clinical
Acinetobacter baumannii	GCA_016474655.1	Homo sapiens	Thailand	Tracheal suction	clinical
Acinetobacter baumannii	GCA_016506625.1	Homo sapiens	USA: Pittsburgh, Pennsylvania	wound	clinical
Acinetobacter baumannii	GCA_904884625.1	Homo sapiens	Germany	clinical material	clinical
Acinetobacter baumannii	GCA_904884525.1	Homo sapiens	Germany	clinical material	clinical
Acinetobacter baumannii	GCA_017168905.1	Homo sapiens	Kenya:Kisii		clinical
Acinetobacter baumannii	GCA_017169125.1	Homo sapiens	Kenya:Kisumu		clinical
Acinetobacter baumannii	GCA_017349235.1	Homo sapiens	Malaysia	Pus	clinical
Acinetobacter baumannii	GCA_018106075.1	Homo sapiens	Malaysia: Pahang	urine	clinical
Acinetobacter baumannii	GCA_018446675.1	Homo sapiens	Germany	Bronchial secretions/BAL	clinical
Acinetobacter baumannii	GCA_019188965.1	Homo sapiens	Egypt: Cairo	blood	clinical
Acinetobacter baumannii	GCA_021418525.1	Homo sapiens	Viet Nam		clinical
Acinetobacter baumannii	GCA_021387005.1	Homo sapiens	China:Zhejiang	Hospital_ICU	clinical
Acinetobacter baumannii	GCA_022938105.1	Homo sapiens	Saudi Arabia:Jeddah	not collected	clinical
Acinetobacter baumannii	GCA_022931235.1	Homo sapiens	Saudi Arabia:Jeddah	not collected	clinical
Acinetobacter baumannii	GCA_022938065.1	Homo sapiens	Saudi Arabia:Jeddah	not collected	clinical
Acinetobacter baumannii	GCA_023000595.1	Homo sapiens	Thailand: Trang	sputum	clinical
Acinetobacter baumannii	GCA_023001285.1	Homo sapiens	Thailand: Trang	sputum	clinical
Acinetobacter baumannii	GCA_023001385.1	Homo sapiens	Thailand: Trang	sputum	clinical
Acinetobacter baumannii	GCA_023001525.1	Homo sapiens	Thailand: Trang	Pus	clinical
Acinetobacter baumannii	GCA_023001865.1	Homo sapiens	Thailand: Satun	sputum	clinical
Acinetobacter baumannii	GCA_023002085.1	Homo sapiens	Thailand: Songkhla	sputum	clinical
Acinetobacter baumannii	GCA_023002145.1	Homo sapiens	Thailand: Songkhla	sputum	clinical
Acinetobacter baumannii	GCA_023002305.1	Homo sapiens	Thailand: Songkhla	blood	clinical
Acinetobacter baumannii	GCA_023002445.1	Homo sapiens	Thailand: Songkhla	sputum	clinical
Acinetobacter baumannii	GCA_023002465.1	Homo sapiens	Thailand: Songkhla	sputum	clinical
Acinetobacter baumannii	GCA_023002565.1	Homo sapiens	Thailand: Songkhla	sputum	clinical
Acinetobacter baumannii	GCA_023002615.1	Homo sapiens	Thailand: Songkhla	sputum	clinical
Acinetobacter baumannii	GCA_023002665.1	Homo sapiens	Thailand: Songkhla	sputum	clinical
Acinetobacter baumannii	GCA_023002685.1	Homo sapiens	Thailand: Songkhla	sputum	clinical
Acinetobacter baumannii	GCA_023002745.1	Homo sapiens	Thailand: Songkhla	sputum	clinical
Acinetobacter baumannii	GCA_023004345.1	Homo sapiens	Thailand: Phatthalung	sputum	clinical
Acinetobacter baumannii	GCA_023004575.1	Homo sapiens	Thailand: Phatthalung	sputum	clinical
Acinetobacter baumannii	GCA_023004665.1	Homo sapiens	Thailand: Phatthalung	sputum	clinical
Acinetobacter baumannii	GCA_023004935.1	Homo sapiens	Thailand: Songkhla	sputum	clinical
Acinetobacter baumannii	GCA_023005345.1	Homo sapiens	Thailand: Songkhla	blood	clinical
Acinetobacter baumannii	GCA_023005385.1	Homo sapiens	Thailand: Songkhla	sputum	clinical
Acinetobacter baumannii	GCA_023005425.1	Homo sapiens	Thailand: Songkhla	body fluid	clinical
Acinetobacter baumannii	GCA_023005445.1	Homo sapiens	Thailand: Songkhla	Pus	clinical
Acinetobacter baumannii	GCA_023005505.1	Homo sapiens	Thailand: Songkhla	sputum	clinical
Acinetobacter baumannii	GCA_023005585.1	Homo sapiens	Thailand: Songkhla	sputum	clinical
Acinetobacter baumannii	GCA_023005625.1	Homo sapiens	Thailand: Songkhla	sputum	clinical
Acinetobacter baumannii	GCA_023005925.1	Homo sapiens	Thailand: Songkhla	urine	clinical
Acinetobacter baumannii	GCA_023006085.1	Homo sapiens	Thailand: Songkhla	sputum	clinical
Acinetobacter baumannii	GCA_023006245.1	Homo sapiens	Thailand: Pattani	sputum	clinical
Acinetobacter baumannii	GCA_023773375.1	Homo sapiens	Thailand: Chonburi	blood	clinical
Acinetobacter baumannii	GCA_023829255.1	Homo sapiens	Thailand: Chonburi	Pus	clinical
Acinetobacter baumannii	GCA_023829095.1	Homo sapiens	Thailand: Chonburi	blood	clinical
Acinetobacter baumannii	GCA_024205265.1	Homo sapiens	China:Hangzhou	patient	clinical
Acinetobacter baumannii	GCA_024205285.1	Homo sapiens	China:Hangzhou	patient	clinical
Acinetobacter baumannii	GCA_025214935.1	Homo sapiens	Thailand: Phitsanulok	Patient table	clinical
Acinetobacter baumannii	GCA_025212895.1	Homo sapiens	Thailand: Phitsanulok	sputum	clinical
Acinetobacter baumannii	GCA_025239645.3	Homo sapiens	USA	rectal	clinical
Acinetobacter baumannii	GCA_025896035.1	Homo sapiens	Australia: Victoria		clinical
Acinetobacter baumannii	GCA_026353535.1	Homo sapiens	Bangladesh	aspirate	clinical
Acinetobacter baumannii	GCA_026349175.1	Homo sapiens	Thailand	sputum	clinical
Acinetobacter baumannii	GCA_026347715.1	Homo sapiens	Zambia	blood	clinical
Acinetobacter baumannii	GCA_026347655.1	Homo sapiens	Zambia	urine	clinical
Acinetobacter baumannii	GCA_026347635.1	Homo sapiens	Zambia	swab (wound)	clinical
Acinetobacter baumannii	GCA_026300775.1	Homo sapiens	Zambia	swab (wound)	clinical
Acinetobacter baumannii	GCA_026346555.1	Homo sapiens	Bangladesh	aspirate	clinical
Acinetobacter baumannii	GCA_026335295.1	Homo sapiens	Ghana	urine	clinical
Acinetobacter baumannii	GCA_026273395.1	Homo sapiens	Malaysia	cerebrospinal fluid	clinical
Acinetobacter baumannii	GCA_026437655.1	Homo sapiens	Zambia	swab (wound)	clinical
Acinetobacter baumannii	GCA_026566675.1	Homo sapiens	Singapore	other	clinical
Acinetobacter baumannii	GCA_026566575.1	Homo sapiens	Singapore	urine	clinical
Acinetobacter baumannii	GCA_026558115.1	Homo sapiens	Australia	wound	clinical
Acinetobacter baumannii	GCA_027890335.1	Homo sapiens	Malaysia	blood	clinical
Acinetobacter baumannii	GCA_027890375.1	Homo sapiens	Malaysia	blood	clinical
Acinetobacter baumannii	GCA_027890835.1	Homo sapiens	Malaysia	blood	clinical
Acinetobacter baumannii	GCA_027890895.1	Homo sapiens	Malaysia	blood	clinical
Acinetobacter baumannii	GCA_028053555.3	Homo sapiens	USA	trachea	clinical
Acinetobacter baumannii	GCA_028089135.1		Nigeria	NA
Acinetobacter baumannii	GCA_028170405.3	Homo sapiens	USA	trachea isolate	clinical
Acinetobacter baumannii	GCA_029541145.1	Homo sapiens	Ethiopia	Health care	clinical
Acinetobacter baumannii	GCA_029539945.1	Homo sapiens	Ethiopia	Health care	clinical
Acinetobacter baumannii	GCA_029713805.1	Homo sapiens	Saudi Arabia:Riyadh	not collected	clinical
Acinetobacter baumannii	GCA_030026905.1	Homo sapiens	Malaysia:Terengganu	urine	clinical
Acinetobacter baumannii	GCA_030365165.1	Homo sapiens	China:Sichuan	blood	clinical
Acinetobacter baumannii	GCA_030484785.1	Homo sapiens	Spain: Hospital Virgen de la Arrixaca	wound	clinical
Acinetobacter baumannii	GCA_030486225.1	Homo sapiens	Spain: University Hospital Complex A Coruna	wound	clinical
Acinetobacter baumannii	GCA_031107095.1	Homo sapiens	Singapore	URINARY	clinical
Acinetobacter baumannii	GCA_030516405.1	Homo sapiens	Egypt: Alexandria	MiniBAL	clinical
Acinetobacter baumannii	GCA_030541725.1	Homo sapiens	Russia:Moscow	Bronchoalveolar lavage fluid	clinical
Acinetobacter baumannii	GCA_031182225.1	Homo sapiens	Egypt	clinical	clinical
Acinetobacter baumannii	GCA_031241015.2	Homo sapiens	USA	rectal swab	clinical
Acinetobacter baumannii	GCA_031196405.1	Homo sapiens	China: Jiangsu,Nanjing	blood	clinical
Acinetobacter baumannii	GCA_031880355.2	Homo sapiens	USA	rectal swab	clinical
Acinetobacter baumannii	GCA_031880295.2	Homo sapiens	USA	rectal swab	clinical
Acinetobacter baumannii	GCA_031877745.1	Homo sapiens	Switzerland	clinical sample	clinical
Acinetobacter baumannii	GCA_031876185.1	Homo sapiens	Switzerland	clinical sample	clinical
Acinetobacter baumannii	GCA_031876125.1	Homo sapiens	Switzerland	clinical sample	clinical
Acinetobacter baumannii	GCA_031875565.1	Homo sapiens	Switzerland	clinical sample	clinical
Acinetobacter baumannii	GCA_031875485.1	Homo sapiens	Switzerland	clinical sample	clinical
Acinetobacter baumannii	GCA_032743255.1	Homo sapiens	India: Telangana, Gandhi Medical College		clinical
Acinetobacter baumannii	GCA_032737905.1	Homo sapiens	India: Telangana, Gandhi Medical College		clinical
Acinetobacter baumannii	GCA_032750135.1	Homo sapiens	India: Telangana, Gandhi Medical College		clinical
Acinetobacter baumannii	GCA_032741555.1	Homo sapiens	India: Telangana, Gandhi Medical College		clinical
Acinetobacter baumannii	GCA_032738225.1	Homo sapiens	India: Telangana, Gandhi Medical College		clinical
Acinetobacter baumannii	GCA_033093625.1	Homo sapiens	Switzerland	clinical sample	clinical
Acinetobacter baumannii	GCA_033136565.1	Homo sapiens	China: Changsha	sputum	clinical
Acinetobacter baumannii	GCA_034303575.1	Homo sapiens	USA: Pittsburgh, Pennsylvania	wound	clinical
Acinetobacter baumannii	GCA_034299815.1	Homo sapiens	USA: Pittsburgh, Pennsylvania	wound	clinical
Acinetobacter baumannii	GCA_034507455.1		Germany	Clinical settings	environmental
Acinetobacter baumannii	GCA_034507415.1		Germany	Clinical settings	environmental
Acinetobacter baumannii	GCA_036238595.1	Homo sapiens	USA	rectal swab isolate	clinical
Acinetobacter baumannii	GCA_036529055.1	Homo sapiens	India: Telangana, Gandhi Medical College		clinical
Acinetobacter baumannii	GCA_036529105.1	Homo sapiens	India: Telangana, Gandhi Medical College		clinical
Acinetobacter baumannii	GCA_036529135.1	Homo sapiens	India: Telangana, Gandhi Medical College		clinical
Acinetobacter baumannii	GCA_036529155.1	Homo sapiens	India: Telangana, Gandhi Medical College		clinical
Acinetobacter baumannii	GCA_036529235.1	Homo sapiens	India: Telangana, Gandhi Medical College		clinical
Acinetobacter baumannii	GCA_036880865.1	Homo sapiens	South Africa: Pietermaritzburg	rectum	clinical
Acinetobacter baumannii	GCA_036880885.1	Homo sapiens	South Africa: Pietermaritzburg	rectum	clinical
Acinetobacter baumannii	GCA_037008145.1		not available	not available	environmental/other
Acinetobacter baumannii	GCA_037911775.1	Homo sapiens	Thailand: Satun	sputum	clinical
Acinetobacter baumannii	GCA_038990075.1	patient	China	Nanchang	clinical
Acinetobacter baumannii	GCA_040445655.1	Homo sapiens	USA: Birmingham, AL	C misc (sinus)	clinical
Acinetobacter baumannii	GCA_040593925.1	Homo sapiens	China:Hangzhou	sputum	clinical
Acinetobacter baumannii	GCA_040594375.1	Homo sapiens	China:Hangzhou	rectal swabs	clinical
Acinetobacter baumannii	GCA_040594425.1	Homo sapiens	China:Hangzhou	rectal swabs	clinical
Acinetobacter baumannii	GCA_040594535.1	Homo sapiens	China:Hangzhou	rectal swabs	clinical
Acinetobacter baumannii	GCA_040594705.1	Homo sapiens	China:Hangzhou	nasogastric tube	clinical
Acinetobacter baumannii	GCA_040594755.1	Homo sapiens	China:Hangzhou	oral swabs	clinical
Acinetobacter baumannii	GCA_040594785.1	Homo sapiens	China:Hangzhou	rectal swabs	clinical
Acinetobacter baumannii	GCA_040594795.1	Homo sapiens	China:Hangzhou	rectal swabs	clinical
Acinetobacter baumannii	GCA_040594895.1	Homo sapiens	China:Hangzhou	oral swabs	clinical
Acinetobacter baumannii	GCA_040594925.1	Homo sapiens	China:Hangzhou	rectal swabs	clinical
Acinetobacter baumannii	GCA_040594975.1	Homo sapiens	China:Hangzhou	tracheostomy tube	clinical
Acinetobacter baumannii	GCA_040594995.1	Homo sapiens	China:Hangzhou	rectal swabs	clinical
Acinetobacter baumannii	GCA_040595015.1	Homo sapiens	China:Hangzhou	nasogastric tube	clinical
Acinetobacter baumannii	GCA_040595025.1	Homo sapiens	China:Hangzhou	rectal swabs	clinical
Acinetobacter baumannii	GCA_040595115.1	Homo sapiens	China:Hangzhou	oral swabs	clinical
Acinetobacter baumannii	GCA_040595225.1	Homo sapiens	China:Hangzhou	oral swabs	clinical
Acinetobacter baumannii	GCA_040595325.1	Homo sapiens	China:Hangzhou	nasogastric tube	clinical
Acinetobacter baumannii	GCA_040595335.1	Homo sapiens	China:Hangzhou	oral swabs	clinical
Acinetobacter baumannii	GCA_040595985.1	Homo sapiens	China:Hangzhou	oral swabs	clinical
Acinetobacter baumannii	GCA_040595995.1	Homo sapiens	China:Hangzhou	rectal swabs	clinical
Acinetobacter baumannii	GCA_040596025.1	Homo sapiens	China:Hangzhou	oral swabs	clinical
Acinetobacter baumannii	GCA_040596135.1	Homo sapiens	China:Hangzhou	oral swabs	clinical
Acinetobacter baumannii	GCA_040596415.1	Homo sapiens	China:Hangzhou	rectal swabs	clinical
Acinetobacter baumannii	GCA_040596445.1	Homo sapiens	China:Hangzhou	oral swabs	clinical
Acinetobacter baumannii	GCA_040596735.1	Homo sapiens	China:Hangzhou	endotracheal tube	clinical
Acinetobacter baumannii	GCA_040596815.1	Homo sapiens	China:Hangzhou	nasojejunal tube	clinical
Acinetobacter baumannii	GCA_040596865.1	Homo sapiens	China:Hangzhou	oral swabs	clinical
Acinetobacter baumannii	GCA_040596985.1	Homo sapiens	China:Hangzhou	nasogastric tube	clinical
Acinetobacter baumannii	GCA_040597015.1	Homo sapiens	China:Hangzhou	oral swabs	clinical
Acinetobacter baumannii	GCA_040597035.1	Homo sapiens	China:Hangzhou	endotracheal tube	clinical
Acinetobacter baumannii	GCA_040597115.1	Homo sapiens	China:Hangzhou	nasogastric tube	clinical
Acinetobacter baumannii	GCA_040597185.1	Homo sapiens	China:Hangzhou	nasogastric tube	clinical
Acinetobacter baumannii	GCA_040597215.1	Homo sapiens	China:Hangzhou	oral swabs	clinical
Acinetobacter baumannii	GCA_040597235.1	Homo sapiens	China:Hangzhou	rectal swabs	clinical
Acinetobacter baumannii	GCA_040597265.1	Homo sapiens	China:Hangzhou	oral swabs	clinical
Acinetobacter baumannii	GCA_040597335.1	Homo sapiens	China:Hangzhou	oral swabs	clinical
Acinetobacter baumannii	GCA_040597395.1	Homo sapiens	China:Hangzhou	oral swabs	clinical
Acinetobacter baumannii	GCA_040597415.1	Homo sapiens	China:Hangzhou	nasojejunal tube	clinical
Acinetobacter baumannii	GCA_040597405.1	Homo sapiens	China:Hangzhou	nasogastric tube	clinical
Acinetobacter baumannii	GCA_040597445.1	Homo sapiens	China:Hangzhou	nasogastric tube	clinical
Acinetobacter baumannii	GCA_040597475.1	Homo sapiens	China:Hangzhou	endotracheal tube	clinical
Acinetobacter baumannii	GCA_040597575.1	Homo sapiens	China:Hangzhou	nasogastric tube	clinical
Acinetobacter baumannii	GCA_040597675.1	Homo sapiens	China:Hangzhou	nasogastric tube	clinical
Acinetobacter baumannii	GCA_040597725.1	Homo sapiens	China:Hangzhou	oral swabs	clinical
Acinetobacter baumannii	GCA_040597785.1	Homo sapiens	China:Hangzhou	nasogastric tube	clinical
Acinetobacter baumannii	GCA_040597805.1	Homo sapiens	China:Hangzhou	nasogastric tube	clinical
Acinetobacter baumannii	GCA_040597815.1	Homo sapiens	China:Hangzhou	rectal swabs	clinical
Acinetobacter baumannii	GCA_040597845.1	Homo sapiens	China:Hangzhou	oral swabs	clinical
Acinetobacter baumannii	GCA_040597865.1		China:Hangzhou	Bed rails	environmental
Acinetobacter baumannii	GCA_040597905.1		China:Hangzhou	bedside tables	environmental
Acinetobacter baumannii	GCA_040597925.1		China:Hangzhou	ventilators	environmental
Acinetobacter baumannii	GCA_040598025.1		China:Hangzhou	infusion stands	environmental
Acinetobacter baumannii	GCA_040598045.1		China:Hangzhou	Bed rails	environmental
Acinetobacter baumannii	GCA_040598065.1		China:Hangzhou	lockers	environmental
Acinetobacter baumannii	GCA_040598085.1		China:Hangzhou	ventilators	environmental
Acinetobacter baumannii	GCA_040598095.1		China:Hangzhou	syringe drivers	environmental
Acinetobacter baumannii	GCA_040598125.1		China:Hangzhou	Bed rails	environmental
Acinetobacter baumannii	GCA_040598185.1		China:Hangzhou	bedside tables	environmental
Acinetobacter baumannii	GCA_040598245.1		China:Hangzhou	ventilator shelves	environmental
Acinetobacter baumannii	GCA_040598335.1		China:Hangzhou	inner-wall of overflows	environmental
Acinetobacter baumannii	GCA_040598525.1		China:Hangzhou	ECG monitors	environmental
Acinetobacter baumannii	GCA_040598545.1		China:Hangzhou	lockers	environmental
Acinetobacter baumannii	GCA_040598555.1		China:Hangzhou	ECG monitors	environmental
Acinetobacter baumannii	GCA_040598615.1		China:Hangzhou	syringe drivers	environmental
Acinetobacter baumannii	GCA_040598635.1		China:Hangzhou	nebulisers	environmental
Acinetobacter baumannii	GCA_040598655.1		China:Hangzhou	ventilators	environmental
Acinetobacter baumannii	GCA_040598815.1		China:Hangzhou	ECG monitors	environmental
Acinetobacter baumannii	GCA_040598875.1		China:Hangzhou	bedside tables	environmental
Acinetobacter baumannii	GCA_040598895.1		China:Hangzhou	nebulisers	environmental
Acinetobacter baumannii	GCA_040598915.1		China:Hangzhou	switch buttons	environmental
Acinetobacter baumannii	GCA_040598935.1		China:Hangzhou	ECG monitors	environmental
Acinetobacter baumannii	GCA_040599035.1		China:Hangzhou	stethoscopes	environmental
Acinetobacter baumannii	GCA_040599055.1		China:Hangzhou	ventilators	environmental
Acinetobacter baumannii	GCA_040599095.1		China:Hangzhou	ventilator shelves	environmental
Acinetobacter baumannii	GCA_040599135.1		China:Hangzhou	ventilator shelves	environmental
Acinetobacter baumannii	GCA_040599155.1		China:Hangzhou	nebulisers	environmental
Acinetobacter baumannii	GCA_040599175.1		China:Hangzhou	ventilators	environmental
Acinetobacter baumannii	GCA_040599195.1		China:Hangzhou	bedside tables	environmental
Acinetobacter baumannii	GCA_040599215.1		China:Hangzhou	lockers	environmental
Acinetobacter baumannii	GCA_040599235.1		China:Hangzhou	crash trolleys 1-2	environmental
Acinetobacter baumannii	GCA_040599335.1		China:Hangzhou	inner-wall of overflows	environmental
Acinetobacter baumannii	GCA_040599355.1		China:Hangzhou	Inside sink drains	environmental
Acinetobacter baumannii	GCA_040599475.1		China:Hangzhou	lockers	environmental
Acinetobacter baumannii	GCA_040599515.1		China:Hangzhou	ventilator shelves	environmental
Acinetobacter baumannii	GCA_040599525.1		China:Hangzhou	ventilator shelves	environmental
Acinetobacter baumannii	GCA_040599555.1		China:Hangzhou	lockers	environmental
Acinetobacter baumannii	GCA_040599575.1		China:Hangzhou	ventilators	environmental
Acinetobacter baumannii	GCA_040599615.1		China:Hangzhou	Bed rails	environmental
Acinetobacter baumannii	GCA_040599635.1		China:Hangzhou	bedside tables	environmental
Acinetobacter baumannii	GCA_040599655.1		China:Hangzhou	ECG monitors	environmental
Acinetobacter baumannii	GCA_040599675.1		China:Hangzhou	lockers	environmental
Acinetobacter baumannii	GCA_040599695.1		China:Hangzhou	inner-wall of overflows	environmental
Acinetobacter baumannii	GCA_040599735.1		China:Hangzhou	syringe drivers	environmental
Acinetobacter baumannii	GCA_040599775.1		China:Hangzhou	sink countertops	environmental
Acinetobacter baumannii	GCA_040599935.1		China:Hangzhou	nebulisers	environmental
Acinetobacter baumannii	GCA_040599985.1		China:Hangzhou	ECG monitors	environmental
Acinetobacter baumannii	GCA_040600015.1		China:Hangzhou	bedside tables	environmental
Acinetobacter baumannii	GCA_040600055.1		China:Hangzhou	Bed rails	environmental
Acinetobacter baumannii	GCA_040600075.1		China:Hangzhou	stethoscopes	environmental
Acinetobacter baumannii	GCA_040600095.1		China:Hangzhou	lockers	environmental
Acinetobacter baumannii	GCA_040600135.1		China:Hangzhou	nebulisers	environmental
Acinetobacter baumannii	GCA_040600175.1		China:Hangzhou	ventilators	environmental
Acinetobacter baumannii	GCA_040600235.1		China:Hangzhou	ventilators	environmental
Acinetobacter baumannii	GCA_040600295.1		China:Hangzhou	ECG monitors	environmental
Acinetobacter baumannii	GCA_040600345.1		China:Hangzhou	ventilators	environmental
Acinetobacter baumannii	GCA_040600455.1		China:Hangzhou	inner-wall of overflows	environmental
Acinetobacter baumannii	GCA_040600435.1		China:Hangzhou	syringe drivers	environmental
Acinetobacter baumannii	GCA_040600495.1		China:Hangzhou	bed controllers	environmental
Acinetobacter baumannii	GCA_040600505.1		China:Hangzhou	ventilators	environmental
Acinetobacter baumannii	GCA_040600705.1		China:Hangzhou	inner-wall of overflows	environmental
Acinetobacter baumannii	GCA_040600795.1		China:Hangzhou	ventilator shelves	environmental
Acinetobacter baumannii	GCA_040600805.1		China:Hangzhou	nebulisers	environmental
Acinetobacter baumannii	GCA_040600865.1		China:Hangzhou	inner-wall of overflows	environmental
Acinetobacter baumannii	GCA_040600915.1		China:Hangzhou	Bed rails	environmental
Acinetobacter baumannii	GCA_040600905.1		China:Hangzhou	nebulisers	environmental
Acinetobacter baumannii	GCA_040600895.1		China:Hangzhou	lockers	environmental
Acinetobacter baumannii	GCA_040600995.1		China:Hangzhou	tap surfaces	environmental
Acinetobacter baumannii	GCA_040601025.1		China:Hangzhou	Inside sink drains	environmental
Acinetobacter baumannii	GCA_040601045.1		China:Hangzhou	sink countertops	environmental
Acinetobacter baumannii	GCA_040601095.1		China:Hangzhou	bedside tables	environmental
Acinetobacter baumannii	GCA_040601135.1		China:Hangzhou	computers	environmental
Acinetobacter baumannii	GCA_040601145.1		China:Hangzhou	bedside tables	environmental
Acinetobacter baumannii	GCA_040601175.1		China:Hangzhou	ECG monitors	environmental
Acinetobacter baumannii	GCA_040601205.1		China:Hangzhou	bedside tables	environmental
Acinetobacter baumannii	GCA_040601295.1		China:Hangzhou	nebulisers	environmental
Acinetobacter baumannii	GCA_040601305.1		China:Hangzhou	inner-wall of overflows	environmental
Acinetobacter baumannii	GCA_040601355.1		China:Hangzhou	stethoscopes	environmental
Acinetobacter baumannii	GCA_040601345.1		China:Hangzhou	bedside tables	environmental
Acinetobacter baumannii	GCA_040601405.1		China:Hangzhou	ventilators	environmental
Acinetobacter baumannii	GCA_040601575.1		China:Hangzhou	Bed rails	environmental
Acinetobacter baumannii	GCA_040601585.1		China:Hangzhou	bedside tables	environmental
Acinetobacter baumannii	GCA_040601545.1		China:Hangzhou	syringe drivers	environmental
Acinetobacter baumannii	GCA_040601615.1		China:Hangzhou	bed controllers	environmental
Acinetobacter baumannii	GCA_040601625.1		China:Hangzhou	ventilator shelves	environmental
Acinetobacter baumannii	GCA_040601645.1		China:Hangzhou	ventilators	environmental
Acinetobacter baumannii	GCA_040601675.1		China:Hangzhou	Bed rails	environmental
Acinetobacter baumannii	GCA_040601695.1		China:Hangzhou	bedside tables	environmental
Acinetobacter baumannii	GCA_040601685.1		China:Hangzhou	bedside tables	environmental
Acinetobacter baumannii	GCA_040601735.1		China:Hangzhou	ventilator shelves	environmental
Acinetobacter baumannii	GCA_040601725.1		China:Hangzhou	bedside tables	environmental
Acinetobacter baumannii	GCA_040601785.1		China:Hangzhou	Inside sink drains	environmental
Acinetobacter baumannii	GCA_040601775.1		China:Hangzhou	dispensing trolleys	environmental
Acinetobacter baumannii	GCA_040601795.1		China:Hangzhou	bedside tables	environmental
Acinetobacter baumannii	GCA_040601875.1		China:Hangzhou	Bed rails	environmental
Acinetobacter baumannii	GCA_040601915.1		China:Hangzhou	ECG monitors	environmental
Acinetobacter baumannii	GCA_040601975.1		China:Hangzhou	nebulisers	environmental
Acinetobacter baumannii	GCA_040602195.1		China:Hangzhou	ventilators	environmental
Acinetobacter baumannii	GCA_040602235.1		China:Hangzhou	bedside tables	environmental
Acinetobacter baumannii	GCA_040602295.1		China:Hangzhou	bed controllers	environmental
Acinetobacter baumannii	GCA_040602345.1		China:Hangzhou	bedside tables	environmental
Acinetobacter baumannii	GCA_040602525.1		China:Hangzhou	bedside tables	environmental
Acinetobacter baumannii	GCA_040602805.1		China:Hangzhou	sink countertops	environmental
Acinetobacter baumannii	GCA_040602875.1		China:Hangzhou	ECG monitors	environmental
Acinetobacter baumannii	GCA_040602935.1		China:Hangzhou	ventilators	environmental
Acinetobacter baumannii	GCA_040602975.1		China:Hangzhou	inner-wall of overflows	environmental
Acinetobacter baumannii	GCA_040603035.1		China:Hangzhou	bedside tables	environmental
Acinetobacter baumannii	GCA_040603055.1		China:Hangzhou	bed controllers	environmental
Acinetobacter baumannii	GCA_040603135.1		China:Hangzhou	nebulisers	environmental
Acinetobacter baumannii	GCA_040603215.1		China:Hangzhou	ventilators	environmental
Acinetobacter baumannii	GCA_040603275.1		China:Hangzhou	sink countertops	environmental
Acinetobacter baumannii	GCA_040603295.1		China:Hangzhou	bedside tables	environmental
Acinetobacter baumannii	GCA_040603355.1		China:Hangzhou	ventilator shelves	environmental
Acinetobacter baumannii	GCA_040603375.1		China:Hangzhou	ventilators	environmental
Acinetobacter baumannii	GCA_040603395.1		China:Hangzhou	nebulisers	environmental
Acinetobacter baumannii	GCA_040603455.1		China:Hangzhou	nebulisers	environmental
Acinetobacter baumannii	GCA_040603495.1		China:Hangzhou	bedside tables	environmental
Acinetobacter baumannii	GCA_040603515.1		China:Hangzhou	ECG monitors	environmental
Acinetobacter baumannii	GCA_040603555.1		China:Hangzhou	Bed rails	environmental
Acinetobacter baumannii	GCA_040603575.1		China:Hangzhou	Bed rails	environmental
Acinetobacter baumannii	GCA_040603735.1		China:Hangzhou	infusion stands	environmental
Acinetobacter baumannii	GCA_040603755.1		China:Hangzhou	bedside tables	environmental
Acinetobacter baumannii	GCA_040603775.1		China:Hangzhou	ventilator shelves	environmental
Acinetobacter baumannii	GCA_040604035.1		China:Hangzhou	inner-wall of overflows	environmental
Acinetobacter baumannii	GCA_040604055.1		China:Hangzhou	syringe drivers	environmental
Acinetobacter baumannii	GCA_040604355.1		China:Hangzhou	ventilator shelves	environmental
Acinetobacter baumannii	GCA_040604375.1		China:Hangzhou	ventilators	environmental
Acinetobacter baumannii	GCA_040604435.1		China:Hangzhou	lockers	environmental
Acinetobacter baumannii	GCA_040604475.1		China:Hangzhou	ventilators	environmental
Acinetobacter baumannii	GCA_040604495.1		China:Hangzhou	inner-wall of overflows	environmental
Acinetobacter baumannii	GCA_040604575.1		China:Hangzhou	infusion stands	environmental
Acinetobacter baumannii	GCA_040604595.1		China:Hangzhou	bed controllers	environmental
Acinetobacter baumannii	GCA_040604635.1		China:Hangzhou	sink countertops	environmental
Acinetobacter baumannii	GCA_040604735.1		China:Hangzhou	Bed rails	environmental
Acinetobacter baumannii	GCA_040604805.1		China:Hangzhou	ventilator shelves	environmental
Acinetobacter baumannii	GCA_040604835.1		China:Hangzhou	nebulisers	environmental
Acinetobacter baumannii	GCA_040604855.1		China:Hangzhou	infusion stands	environmental
Acinetobacter baumannii	GCA_040604895.1		China:Hangzhou	Bed rails	environmental
Acinetobacter baumannii	GCA_040604915.1		China:Hangzhou	ventilators	environmental
Acinetobacter baumannii	GCA_040604955.1		China:Hangzhou	bedside tables	environmental
Acinetobacter baumannii	GCA_040604975.1		China:Hangzhou	bed controllers	environmental
Acinetobacter baumannii	GCA_040605015.1		China:Hangzhou	bedside tables	environmental
Acinetobacter baumannii	GCA_040605035.1		China:Hangzhou	nebulisers	environmental
Acinetobacter baumannii	GCA_040605075.1		China:Hangzhou	Bed rails	environmental
Acinetobacter baumannii	GCA_040605135.1		China:Hangzhou	ventilators	environmental
Acinetobacter baumannii	GCA_040605155.1		China:Hangzhou	sink countertops	environmental
Acinetobacter baumannii	GCA_040605175.1		China:Hangzhou	infusion stands	environmental
Acinetobacter baumannii	GCA_040605195.1		China:Hangzhou	bedside tables	environmental
Acinetobacter baumannii	GCA_040605215.1		China:Hangzhou	ventilators	environmental
Acinetobacter baumannii	GCA_040605235.1		China:Hangzhou	Bed rails	environmental
Acinetobacter baumannii	GCA_040605255.1		China:Hangzhou	ventilator shelves	environmental
Acinetobacter baumannii	GCA_040607935.1		China:Hangzhou	Bed rails	environmental
Acinetobacter baumannii	GCA_040607975.1		China:Hangzhou	nebulisers	environmental
Acinetobacter baumannii	GCA_040608015.1		China:Hangzhou	ECG monitors	environmental
Acinetobacter baumannii	GCA_040608035.1		China:Hangzhou	ECG monitors	environmental
Acinetobacter baumannii	GCA_040608055.1		China:Hangzhou	ventilators	environmental
Acinetobacter baumannii	GCA_040608095.1		China:Hangzhou	stethoscopes	environmental
Acinetobacter baumannii	GCA_023667905.1		Bangladesh		clinical
Acinetobacter baumannii	GCA_030756455.1		France		NA
